# Supplementary material for: Evaluation of the Anti-Aging Properties of Ethanolic Extracts from Selected Plant Species and Propolis by Enzyme Inhibition Assays and 2D/3D Cell Culture Methods
Source: Pharmaceuticals (Basel). 2025 Mar 20;18(3):439. doi: 10.3390/ph18030439 (PMC11944460; doi:10.3390/ph18030439)
Supplement: Supplementary file 1 [file pharmaceuticals-18-00439-s001.zip]

Archive with 1 entries (1 files):
- pharmaceuticals-3498693-supplementary.pdf
